# Supplementary material for: Clinical Features, Phenotypic Markers and Outcomes of Diffuse Large B-Cell Lymphoma between HIV-Infected and HIV-Uninfected Chinese Patients
Source: Cancers (Basel). 2022 Oct 31;14(21):5380. doi: 10.3390/cancers14215380 (PMC9655449; doi:10.3390/cancers14215380)
Supplement: Supplementary file 1 [file cancers-14-05380-s001.zip]

Archive with 1 entries (1 files):
- cancers-1909305-supplementary.pdf
